# Supplementary material for: Increased Hippocampal-Inferior Temporal Gyrus White Matter Connectivity following Donepezil Treatment in Patients with Early Alzheimer’s Disease: A Diffusion Tensor Probabilistic Tractography Study
Source: J Clin Med. 2023 Jan 27;12(3):967. doi: 10.3390/jcm12030967 (PMC9917574; doi:10.3390/jcm12030967)
Supplement: Supplementary file 1 [file jcm-12-00967-s001.zip]

Archive with 1 entries (1 files):
- jcm-2079257-supplementary.pdf
